# Supplementary material for: Functional space analyses reveal the function and evolution of the most bizarre theropod manual unguals
Source: Commun Biol. 2023 Feb 16;6:181. doi: 10.1038/s42003-023-04552-4 (PMC9935540; doi:10.1038/s42003-023-04552-4)
Supplement: Supplementary file 4 — Supplementary Data 1 [file 42003_2023_4552_MOESM4_ESM.zip › FSA file/matrix-of-intervals-50.csv]

	V1	V2	V3	V4	V5	V6	V7	V8	V9	V10	V11	V12	V13	V14	V15	V16	V17	V18	V19	V20	V21	V22	V23	V24	V25	V26	V27	V28	V29	V30	V31	V32	V33	V34	V35	V36	V37	V38	V39	V40	V41	V42	V43	V44	V45	V46	V47	V48	V49
Allosaurus.p	5.326056757	10.67942498	15.42632186	15.90802601	12.55773341	9.704052789	7.937616444	5.296230437	3.735528691	3.06534632	2.339310799	1.559152651	1.088204816	0.742035183	0.570808565	0.456708683	0.381550888	0.348520491	0.288812438	0.238908737	0.196764732	0.160521193	0.139484041	0.1227107	0.096785637	0.119508099	0.102378804	0.087157882	0.081932347	0.069123241	0.059848476	0.057012225	0.05623326	0.056308282	0.045957759	0.039346577	0.039902511	0.038757105	0.030518107	0.036923067	0.036364059	0.031166504	0.028043644	0.027333679	0.027115731	0.030852577	0.023763939	0.017689102	0.018823076
Alxasaurus.p	7.500219225	17.65915042	19.57304819	17.42273396	13.22358596	9.227004969	5.088711015	2.490019541	1.71928034	1.361694138	0.874049834	0.589147607	0.489343298	0.363537105	0.307096707	0.235733904	0.229375678	0.175747691	0.145409395	0.124471765	0.128373712	0.097222875	0.084570054	0.064556699	0.060440627	0.060870799	0.060704038	0.048314837	0.043463272	0.039208086	0.034739667	0.028908699	0.030139123	0.028014161	0.024584313	0.025851328	0.025773809	0.020990777	0.017136582	0.013146492	0.014198961	0.012193067	0.012434737	0.010059748	0.011748454	0.010983584	0.008272762	0.009020494	0.007674779
Aorun.p	2.061464646	8.657241352	12.6268629	14.59679593	13.93481865	10.75500387	9.343045586	6.802302598	3.815031014	2.797319068	2.263774751	1.860654164	1.609800195	1.356669676	1.133589883	0.899987703	0.750871153	0.632623845	0.519266085	0.410712281	0.350534712	0.312365725	0.26524758	0.247835694	0.217280001	0.202747085	0.153664716	0.1439374	0.122554523	0.124963792	0.101240268	0.101106476	0.083519972	0.089036419	0.075354236	0.063974011	0.056519522	0.046486099	0.039433356	0.032926059	0.02593395	0.0273213	0.02192447	0.016646319	0.012767696	0.014653007	0.011868562	0.011127393	0.012271117
Bannykus.p	0.196419575	2.916114648	5.791584706	7.415011049	10.83833992	13.06700417	12.01922357	8.837477833	6.094261994	4.497666966	3.410289047	2.928912909	2.582454063	2.059412139	1.649774147	1.465384145	1.237473995	1.217520869	1.093137137	0.976079041	0.910806764	0.84019539	0.76371372	0.697802146	0.650083844	0.576037765	0.523627821	0.461252199	0.425063299	0.379516837	0.324425081	0.297775381	0.278597324	0.225197069	0.184246276	0.173108497	0.149916184	0.125011917	0.122521897	0.110621055	0.110733402	0.09664372	0.09074039	0.077258218	0.069785547	0.070653876	0.065735226	0.059201266	0.044946235
Beipiaosaurus.p	0.435661135	2.820308118	5.463742706	6.3033876	6.879958259	7.704211474	8.213637248	7.995025717	7.191088831	6.139995103	5.050899688	4.339243904	3.675706044	3.005124492	2.582465962	2.315799072	2.001083927	1.824162429	1.546113789	1.379786039	1.235662463	1.068515677	0.889407286	0.809287805	0.684645002	0.625549655	0.554862308	0.501314571	0.419952871	0.440983187	0.394731769	0.366678326	0.352706833	0.33505673	0.323219214	0.299342618	0.285794541	0.248298905	0.253377041	0.234624431	0.231666429	0.214822624	0.211524783	0.182936831	0.168605852	0.152536311	0.152098409	0.145942363	0.110658736
Eremotherium.p	5.329764472	7.102010885	9.130666931	10.25398212	9.361082051	8.467640436	8.12567038	7.449176261	6.501519822	5.801905548	4.422412054	3.21322433	2.229574447	1.491643214	1.217120596	0.978014007	0.811704475	0.749560177	0.639247917	0.522348992	0.490917036	0.46612257	0.379999964	0.354717463	0.329088651	0.273111667	0.262621825	0.251462195	0.204354705	0.189540648	0.170669944	0.155761616	0.136357182	0.132032652	0.122092546	0.115122351	0.105106063	0.102657917	0.104342322	0.09213384	0.09075016	0.092042023	0.084043294	0.076483937	0.070422093	0.057792378	0.055397963	0.04671202	0.040969567
Erliansaurus.p	1.391061966	5.950401301	9.057022933	10.22839775	10.27837697	9.976405017	9.559053394	9.009663418	7.426451118	5.14615174	3.900451732	2.928491328	2.269144112	1.923029526	1.566197471	1.38230468	1.172552564	1.045597893	0.911583155	0.793024289	0.713929545	0.569962519	0.465099856	0.414781365	0.32211306	0.277960614	0.215384484	0.164594845	0.134517873	0.094624095	0.073160811	0.065074909	0.041689017	0.043417086	0.042192875	0.040469532	0.033828781	0.028142387	0.029463589	0.019802749	0.018601883	0.020900508	0.015007902	0.020210726	0.014713869	0.011861917	0.010957586	0.012053678	0.011615408
Falcarius.p	0.285881843	5.261061564	10.35003417	11.5309665	10.91895498	9.776036129	8.383321313	6.843442878	5.923593387	5.089556931	4.24614947	3.462700293	2.660048019	1.97453779	1.614928693	1.364804254	1.123008661	0.941595553	0.797030052	0.691338619	0.614601193	0.48276409	0.438930264	0.42702729	0.344151224	0.331715309	0.307706188	0.277036442	0.245238506	0.266654104	0.258173408	0.204918896	0.201997408	0.174365243	0.172539851	0.157243041	0.143816403	0.149138284	0.130871344	0.118660031	0.123115526	0.121445471	0.089204354	0.082959652	0.086340599	0.078620784	0.081098613	0.068245518	0.061364192
Guanlong.p	6.906100439	10.18333707	11.37490903	12.02774671	11.81155067	10.05972454	9.100586855	6.720821555	4.181868137	2.983347469	2.365587082	1.91520569	1.469851673	1.226825274	1.064366925	0.920588884	0.795947527	0.713028957	0.551180066	0.452653076	0.376471499	0.311224727	0.246693431	0.21211888	0.200784277	0.194572863	0.174106684	0.146651375	0.13090395	0.103568861	0.099552456	0.088302612	0.080208259	0.080094715	0.064157439	0.061813376	0.042266959	0.049155842	0.039619244	0.035197188	0.026615887	0.028714614	0.026860089	0.021175319	0.020748663	0.018905024	0.016118504	0.017406265	0.016325954
Haplocheirus.p	2.016768508	7.872904618	10.42010186	10.75548705	10.82435974	11.4473611	9.318489901	8.079653963	5.756535156	3.49852438	2.719665016	2.178284132	1.887414728	1.709306307	1.547885494	1.268813767	1.101942208	1.022542009	0.964523458	0.873465486	0.758492844	0.617449551	0.54325291	0.384228168	0.298713209	0.238802537	0.196857464	0.174782205	0.162221526	0.116894646	0.101695795	0.110858028	0.090361855	0.076236095	0.079673759	0.066292172	0.069179073	0.053766229	0.044276367	0.038008275	0.042197851	0.036655087	0.033108056	0.030189545	0.024002087	0.02101517	0.02401144	0.029741731	0.022454835
Linhenykus.p	1.713355993	19.94276957	19.41508493	18.15927206	17.90321224	10.90483366	4.342127439	2.142244876	1.07698732	0.688347448	0.542664033	0.414407925	0.326772829	0.274657999	0.230028606	0.187667298	0.173670269	0.150514896	0.128256577	0.111429592	0.093140761	0.083196958	0.078826702	0.066901436	0.063704176	0.060210818	0.054946891	0.046782883	0.046331145	0.043581835	0.04239636	0.042350829	0.038411516	0.037704775	0.032734008	0.02753823	0.030652358	0.021143502	0.02513591	0.023546258	0.015725777	0.015698913	0.016238696	0.014210209	0.013546846	0.009303249	0.011662724	0.012566328	0.007435325
Manis.p	0.998908499	10.20833935	13.22476236	11.97919484	11.352693	10.75335332	10.24901083	8.334328858	6.188088235	4.188580606	3.06295083	1.8885353	1.250540734	0.96414991	0.740581497	0.616244933	0.481119099	0.37266034	0.331204734	0.27475636	0.252805193	0.211946961	0.212071395	0.186695849	0.158045312	0.122074759	0.108425909	0.101828927	0.097198552	0.076878898	0.072436536	0.06300507	0.067581235	0.062613352	0.051128549	0.046704536	0.044235258	0.04558395	0.040507852	0.030880111	0.02673365	0.030280493	0.028949221	0.026307948	0.023523233	0.017604359	0.017062527	0.020500745	0.017942628
Mononykus.p	0.453211721	8.946564092	16.83940596	15.06003737	14.4323846	13.58925636	10.57920515	6.171312465	3.305426077	2.198851053	1.514734761	1.103787935	0.795675411	0.644891081	0.485485314	0.414755737	0.356966463	0.288557028	0.27460775	0.21316971	0.188065387	0.172096494	0.139099187	0.120251592	0.11223966	0.105016918	0.098111087	0.092735431	0.077658443	0.078015276	0.059162348	0.06781095	0.055914521	0.049526032	0.04641144	0.048595576	0.04274672	0.035228093	0.037648746	0.032637682	0.032873122	0.031978459	0.03140867	0.028238276	0.035229815	0.027480303	0.030973412	0.023770069	0.02289336
Nothronychus.p	0.476764939	3.306730922	5.525788234	6.747019835	8.346370036	12.48336204	10.29722623	7.01498636	6.496787384	5.758804315	4.452952128	3.734249504	3.108443876	2.705780772	2.1419427	1.776729454	1.608064244	1.463789536	1.269085071	1.161405204	1.06683594	0.927819398	0.75023806	0.643691585	0.577370992	0.509075245	0.459866613	0.427100469	0.38885897	0.352021483	0.302139291	0.271819858	0.234242688	0.222374582	0.194582169	0.157694581	0.175081169	0.145830524	0.164554223	0.129284095	0.134566484	0.122188475	0.118626619	0.105062088	0.097401207	0.096681041	0.10017699	0.092912079	0.090886839
Puma.p	7.437696665	13.1679861	14.510011	14.68025499	14.22036197	9.635983111	6.018111989	4.010006179	3.121918512	2.533622506	2.082042437	1.687487751	1.206350721	0.90525795	0.69515733	0.540870011	0.45051007	0.39000183	0.33217352	0.282963607	0.241890585	0.200218528	0.18566564	0.151371145	0.136096802	0.095410828	0.108972596	0.100674366	0.08525718	0.084061109	0.069869158	0.061690714	0.057007802	0.047430677	0.038712384	0.042198374	0.039317341	0.032348935	0.028727073	0.024424517	0.023001104	0.017234537	0.019858129	0.018481711	0.015027535	0.015032672	0.011506973	0.008906307	0.007782792
Shishugounykus.p	6.108207597	15.53057325	19.67639206	22.32338772	11.93291262	5.99051658	4.00785776	2.863521168	2.159065566	1.773661267	1.380032038	1.190844891	0.965775678	0.746906511	0.596322746	0.483005193	0.404419307	0.323468835	0.239493456	0.193027148	0.144664557	0.122183613	0.115186979	0.09415195	0.088351902	0.07777666	0.06795404	0.061069246	0.047465421	0.034170835	0.025972737	0.02446083	0.021670268	0.011719867	0.012376882	0.008555912	0.006039796	0.009939255	0.008648889	0.010044377	0.006165818	0.00612012	0.005325329	0.002285836	0.003466174	0.004633055	0.005499864	0.001139001	0.006092916
Tamandua.p	0.313422246	2.947296054	5.461512141	6.601817565	7.231018528	6.756508136	6.457808499	6.186018538	5.864591825	5.604101267	5.443044605	5.113490331	4.848389198	4.241758096	3.874058685	3.461537069	2.873634702	2.415857909	1.948124635	1.709232812	1.430007259	1.280213247	1.090188508	0.943313904	0.890640492	0.769040126	0.659168203	0.559161416	0.484052434	0.427716051	0.32309017	0.277976892	0.228425258	0.200635948	0.143229742	0.118534902	0.086574329	0.069798904	0.065990347	0.053078421	0.039183486	0.039099824	0.035361188	0.027142902	0.024420106	0.022376749	0.021556336	0.017738497	0.016058949
Therizinosaurus.p	0.017215399	0.287163404	0.635044266	0.955270199	1.624104988	1.755956812	1.741073304	1.683952973	1.608433976	1.672571828	1.750353884	1.805015721	1.898547798	1.856069293	2.063775783	2.083146789	2.212751713	2.206931513	2.213048628	2.234314032	2.331359361	2.255140231	2.315092322	2.282874926	2.283294693	2.329932428	2.285325802	2.279722317	2.127270595	2.137655959	2.023035753	1.9490378	1.902301138	1.89991614	1.700836325	1.586323277	1.496551066	1.399495051	1.409496322	1.271865667	1.183731247	1.127675269	1.023424159	1.024628778	0.931323785	0.913863776	0.883480274	0.875879284	0.796692482
Tugulusaurus.p	3.817375986	16.62214805	25.60931115	14.93487186	8.347546084	6.216100179	4.671159985	3.523882792	2.628563446	2.123290434	1.770207423	1.563536408	1.280143995	1.104948081	0.943826718	0.853943693	0.726250634	0.615579697	0.502644411	0.421286759	0.330312572	0.238847434	0.20315286	0.14050962	0.116349696	0.090974538	0.073837262	0.057927638	0.050033736	0.040482155	0.03446049	0.034828224	0.02342573	0.024660736	0.025356504	0.018071696	0.014806322	0.013693433	0.013385128	0.013731512	0.010386522	0.01113992	0.010199581	0.008824641	0.007271534	0.005604923	0.00896585	0.006751824	0.005205732
Allosaurus.sd	2.735733424	4.432878177	6.798334102	7.764748238	7.964088593	8.316418804	8.874557173	7.804776523	5.968648388	4.944737645	4.27750994	3.268655695	2.731480633	2.394069014	2.004616999	1.721301826	1.464506088	1.313146607	1.164653643	1.027692801	0.979683988	0.813785095	0.765406106	0.672998275	0.648000827	0.582698967	0.533520787	0.486002514	0.452065704	0.428091165	0.390800196	0.344816387	0.329507813	0.286629928	0.281697634	0.250168194	0.23909677	0.230229466	0.218102108	0.18868166	0.195218925	0.164217543	0.16499552	0.15952657	0.146361153	0.139426874	0.139777984	0.133986995	0.126234603
Alxasaurus.sd	3.14122678	6.278023053	7.988834753	7.990526328	8.332691316	9.153033744	9.783133875	9.077215045	7.797853168	6.406089465	4.383117251	3.183207488	2.62114669	2.28164896	1.92252621	1.435311395	1.19710932	0.995299883	0.832622568	0.697544728	0.632570408	0.523927545	0.433202804	0.387217304	0.304731963	0.229222339	0.198260688	0.170938307	0.148038122	0.129257978	0.098186138	0.088628619	0.073699611	0.060124308	0.05771402	0.05722031	0.053623204	0.048156906	0.038077043	0.037393909	0.042847627	0.040854971	0.025709792	0.031003479	0.022725096	0.02453505	0.020556786	0.024871083	0.020240174
Aorun.sd	0.541031669	4.377042294	6.503210262	8.592482119	9.706424228	8.830370109	7.683075269	6.797548088	5.952935189	4.959675637	4.457585232	3.858731635	3.400182355	2.770322024	2.052298183	1.621362578	1.415938783	1.196640273	1.08031177	0.97142911	0.858937047	0.813952495	0.701816372	0.681760955	0.617032095	0.584571107	0.554208286	0.473710548	0.460402015	0.441687036	0.393463552	0.361657943	0.344061257	0.334561118	0.313513904	0.28770524	0.262005302	0.253675874	0.23666103	0.214796216	0.19031332	0.17448371	0.171297277	0.148730703	0.133830538	0.125457697	0.13161726	0.127351749	0.115452371
Bannykus.sd	0.021556688	1.104629215	2.533037349	4.723830159	8.868537802	8.380091905	7.391968571	7.213715036	7.169416602	6.580591096	6.041163163	5.043107779	3.88854586	3.02981235	2.416625669	2.035936923	1.761619904	1.492849586	1.354847525	1.29956189	1.12436253	1.029654322	0.884304214	0.817414772	0.715841331	0.67923389	0.645362539	0.569481517	0.547169566	0.535922738	0.498842165	0.522193661	0.470346433	0.428226839	0.394980486	0.39632205	0.362667365	0.340994098	0.310014543	0.307404019	0.302220125	0.279355025	0.250079662	0.235920426	0.219392018	0.205814325	0.207884629	0.189258617	0.182344167
Beipiaosaurus.sd	0.209803537	1.692692139	4.108616716	5.135496232	5.82651106	6.904937968	8.512433529	9.750059423	8.027535368	6.157546152	4.916961749	3.994619428	3.378615144	2.849029889	2.503329139	2.174632702	1.939785623	1.754072388	1.641893353	1.466623281	1.368629849	1.246118919	1.094040814	0.935044938	0.827659004	0.746227292	0.682016764	0.649468882	0.564969698	0.516729706	0.494013941	0.434316042	0.388114204	0.360231084	0.34659022	0.333135544	0.323139066	0.302372318	0.270967839	0.292482459	0.253805702	0.229141876	0.259043544	0.23196532	0.218086352	0.199087429	0.195762725	0.200964819	0.174707025
Eremotherium.sd	4.574984128	6.914129565	8.095510094	8.508454654	8.832253787	9.342365759	9.841665901	8.303563059	7.67545377	6.232483168	3.353825152	2.143745838	1.641890515	1.355820817	1.16341787	0.972313219	0.857885934	0.780377927	0.674383643	0.559524645	0.525059422	0.464179113	0.45748491	0.414366753	0.377535813	0.312094714	0.308173636	0.291273571	0.276026776	0.265613817	0.216465426	0.217696091	0.205008055	0.18334807	0.193669961	0.163700239	0.150631033	0.140490103	0.144738791	0.121728623	0.12068164	0.120305614	0.105540293	0.093334748	0.095934104	0.094953723	0.090102352	0.092651016	0.080845223
Erliansaurus.sd	0.948416407	5.390012774	9.201201563	9.481779014	9.827796719	10.23520648	9.736135574	8.534481488	6.722525303	4.461064202	3.475398506	2.946989466	2.352316046	1.892727332	1.638260134	1.421351293	1.231748123	1.088008958	0.963843736	0.89464542	0.811589487	0.750063788	0.667517299	0.643257924	0.554561452	0.51764616	0.450152484	0.40422831	0.353985884	0.322178537	0.289289215	0.262619105	0.217365565	0.197061182	0.18611235	0.14681353	0.123007461	0.110308717	0.083045094	0.07009042	0.062323562	0.04898092	0.039240597	0.030369032	0.024174611	0.023720472	0.020902954	0.01245443	0.012552533
Falcarius.sd	0.176388635	1.902678378	3.603835318	5.336769912	7.193909679	8.003033746	7.954915064	7.768453605	7.398398727	6.252249854	4.938090537	4.35324816	3.806788159	3.184079912	2.684044563	2.175453035	1.846518706	1.619222681	1.461171154	1.347265571	1.227686042	1.058626382	0.876608071	0.809988779	0.69116526	0.624528035	0.641158973	0.566969977	0.537916655	0.494488823	0.4508238	0.428616276	0.417900691	0.402118348	0.347984313	0.313962288	0.304159428	0.278499498	0.244704329	0.243648707	0.225676323	0.195107959	0.204378032	0.177642777	0.191197868	0.169107281	0.160431327	0.158907098	0.14773885
Guanlong.sd	5.370291475	9.299530217	10.39322117	11.42870146	11.29037709	10.51858781	7.520879985	6.113522071	4.20239615	3.084698077	2.47535117	1.981136697	1.672918054	1.45299763	1.23333322	1.035260525	0.908413927	0.841638298	0.718870274	0.665666824	0.608396081	0.574281639	0.521763776	0.461216296	0.42769312	0.40288017	0.39796876	0.355094871	0.314614569	0.28593149	0.278018457	0.239742934	0.211991772	0.19705041	0.174192829	0.17845449	0.163253686	0.151166355	0.135688182	0.133598618	0.120020067	0.109799468	0.085961013	0.099642013	0.088165232	0.087714939	0.075659973	0.067143989	0.064979022
Haplocheirus.sd	1.352142602	5.489608741	8.043292091	8.575487561	8.917432893	8.792844009	8.807375027	8.336980799	6.722222787	4.955349439	3.517260146	2.650646456	2.121526667	1.831247841	1.591074555	1.400920645	1.288570779	1.149759611	1.058047573	1.010060463	0.924773586	0.802775577	0.71245547	0.618136103	0.568791947	0.559920242	0.508314965	0.520433418	0.450409721	0.440610005	0.417144638	0.413183205	0.37865765	0.361494746	0.347198999	0.308250729	0.293028966	0.28120673	0.241404243	0.22449222	0.203230587	0.190017784	0.172114486	0.155103402	0.144500229	0.135503939	0.111491229	0.123784485	0.102093642
Linhenykus.sd	1.713355993	19.94276957	19.41508493	18.158409	17.90381184	10.90484474	4.342379821	2.142244876	1.07698732	0.688347448	0.542664033	0.414407925	0.326772829	0.274657999	0.230028606	0.187667298	0.173670269	0.150514896	0.128256577	0.111429592	0.093140761	0.083196958	0.078826702	0.066901436	0.063704176	0.060210818	0.054946891	0.046782883	0.046331145	0.043581835	0.04239636	0.042350829	0.038411516	0.037704775	0.032734008	0.02753823	0.030652358	0.021143502	0.02513591	0.023546258	0.015725777	0.015698913	0.016238696	0.014210209	0.013546846	0.009303249	0.011662724	0.012566328	0.007435325
Manis.sd	0.400669691	5.494369423	10.75605472	10.23506128	9.675654506	9.170724457	9.102953661	9.30592154	8.75870722	7.016134641	5.1070687	3.432686693	2.229909173	1.50697122	1.211357483	1.00943987	0.819853531	0.719283104	0.585039527	0.434424332	0.396433244	0.336472958	0.283459826	0.237964845	0.214530201	0.172889939	0.154687029	0.143166916	0.11440002	0.078836861	0.08235379	0.071500638	0.067386504	0.061921998	0.045545857	0.04331054	0.033767381	0.032142344	0.040948509	0.029000289	0.030695193	0.020480234	0.021394034	0.02293889	0.023027224	0.017547679	0.017640367	0.012737605	0.014557594
Mononykus.sd	0.453211721	8.946976074	16.83899398	15.06003737	14.43227264	13.58936832	10.57932441	6.171193202	3.305740865	2.198536265	1.514734761	1.103787935	0.795675411	0.644891081	0.485601746	0.414639306	0.356966463	0.288557028	0.27460775	0.21316971	0.188065387	0.172096494	0.139099187	0.120251592	0.11223966	0.105016918	0.097856992	0.092989527	0.077658443	0.078015276	0.059162348	0.06781095	0.055914521	0.049526032	0.04641144	0.048595576	0.04274672	0.035228093	0.037648746	0.032637682	0.032873122	0.031978459	0.03140867	0.028238276	0.035229815	0.027480303	0.030973412	0.023770069	0.02289336
Nothronychus.sd	1.04470237	5.347411225	8.831380814	15.25146888	17.08387299	10.01738427	6.020508654	4.415094088	3.472949037	2.822487992	2.396895811	2.026364507	1.630351164	1.38307837	1.253434443	1.120112951	1.014131717	0.92320365	0.803517754	0.727640137	0.684729445	0.624829229	0.566636025	0.527988366	0.453779632	0.420209505	0.386414352	0.349353649	0.326574602	0.290644258	0.279997266	0.244110595	0.256486035	0.22004557	0.22153487	0.216222763	0.212017126	0.198152954	0.19649786	0.175187214	0.171602765	0.16323654	0.142872913	0.122111563	0.147775753	0.128598815	0.110631082	0.108430575	0.101524154
Puma.sd	8.116042685	13.45653324	14.90915265	13.89782721	12.73349111	9.025661673	5.149328123	3.487805891	2.638207642	2.083609921	1.816146046	1.511130506	1.348809676	1.142917001	0.943082782	0.799527674	0.702882678	0.593134707	0.484392569	0.457729311	0.373200071	0.335240886	0.297055661	0.247028888	0.258776313	0.217695764	0.183062199	0.186193563	0.175986814	0.142772028	0.148850002	0.125927334	0.111159524	0.112925199	0.108149984	0.099177986	0.096603579	0.082120226	0.075169611	0.066792867	0.069752837	0.06584092	0.054759719	0.058461181	0.054990385	0.055583652	0.046000288	0.04949737	0.045265807
Shishugounykus.sd	2.742462476	8.644450851	10.92574097	12.60292896	15.09011515	13.61711785	7.657549073	4.704968079	3.4428873	2.672879746	2.130289707	1.722269799	1.461848412	1.2506158	1.132908189	0.954624497	0.884408851	0.751122054	0.696013854	0.624449715	0.55160672	0.527404538	0.481574278	0.420895769	0.401291731	0.373316477	0.328553867	0.324369088	0.278345837	0.248298913	0.223532839	0.198703205	0.200114363	0.169575966	0.156264478	0.135749668	0.107587962	0.111693871	0.103873947	0.090843087	0.076942253	0.086005169	0.075097442	0.073696714	0.065105723	0.05312994	0.051915011	0.053032851	0.050631027
Tamandua.sd	0.116736317	1.72815522	3.653405288	4.6156844	4.841517175	5.211284473	5.113028746	4.705929754	4.551304994	4.366441547	4.190544163	4.093450716	4.012810115	3.951475324	3.859457965	3.690400754	3.505588879	3.364296051	2.977077419	2.582896864	2.279917878	1.978206208	1.801304934	1.574300985	1.353143069	1.203123432	1.10579631	1.013077942	0.91646602	0.896688696	0.77999695	0.728988468	0.675439546	0.609496652	0.581473904	0.530829477	0.499367298	0.437488963	0.397706314	0.391516631	0.338386871	0.325633818	0.324310123	0.317789901	0.295241925	0.265989496	0.243161713	0.23718427	0.209135166
Therizinosaurus.sd	0.004266518	0.193074878	0.437146165	0.642928222	0.94906349	1.456643828	1.577552886	1.631898046	1.60823865	1.607195255	1.545692106	1.57982106	1.602553021	1.681374739	1.731014985	1.676233769	1.790510939	1.814772916	1.788820829	1.89117883	1.864111725	1.922983757	1.886491729	1.997039969	2.078898219	2.030487301	1.9444027	1.933544308	1.887439381	1.848664657	1.816338288	1.755450066	1.685488095	1.63688921	1.59514287	1.635791161	1.509908667	1.430518902	1.398182953	1.357314528	1.316307492	1.265413696	1.163908697	1.11854465	1.087526611	1.037288629	1.015117913	0.947381457	0.963222837
Tugulusaurus.sd	2.667049375	15.21016324	24.6688059	15.63937785	8.468346172	6.058561077	4.505495198	3.490324096	2.621470114	2.109206076	1.71116074	1.506941396	1.331279691	1.135368551	1.043134256	0.921123128	0.823733708	0.723462287	0.652389407	0.595230949	0.548559428	0.487758017	0.438797062	0.434775112	0.333465453	0.316727086	0.2714869	0.227793677	0.187682003	0.164267083	0.138812514	0.108344087	0.09356571	0.074781731	0.066983809	0.046171746	0.038492124	0.026149521	0.019895314	0.013176679	0.015738864	0.009620557	0.009129385	0.005354076	0.002813461	0.003063848	0.001851576	0.003011902	0.001523616
Allosaurus.hp	4.132411107	7.593217454	9.538915339	10.49733078	11.76118601	11.31645003	9.177977543	7.229618234	5.416055825	4.358215555	3.463134848	2.628735715	2.204429327	1.776001256	1.490102801	1.238568772	1.03377632	0.838770924	0.660867931	0.522569327	0.423174601	0.321920999	0.250062618	0.199908848	0.155210003	0.140983201	0.104238448	0.087252582	0.085803292	0.086975157	0.066255736	0.065694962	0.054400464	0.056621793	0.04999709	0.044828004	0.053349813	0.037437937	0.033771854	0.036145521	0.032916415	0.02969403	0.029303106	0.029245672	0.031233488	0.030899202	0.022058925	0.02336136	0.021272593
Alxasaurus.hp	6.446212719	9.71797915	17.17468616	22.02315364	14.69911859	8.165417085	5.576560492	4.016162619	2.84942581	1.890868142	1.318297279	1.063396665	0.683295129	0.559887269	0.429695024	0.36491152	0.316235714	0.268739147	0.22518387	0.202008156	0.162393562	0.149915389	0.136874084	0.124864185	0.108598907	0.101735699	0.094847111	0.070486411	0.061476033	0.055024411	0.064825414	0.053484692	0.047030235	0.049237539	0.037270459	0.038880994	0.033940683	0.033485846	0.031320537	0.025744616	0.027647668	0.026477987	0.023681562	0.019842961	0.021724193	0.02069901	0.015840585	0.019385801	0.017098
Aorun.hp	2.140259814	5.746112332	9.408773711	10.87937652	12.38521032	14.57988607	12.00533069	8.4392355	5.477352461	3.672457723	2.713746639	2.123712976	1.776970885	1.531817848	1.273297458	1.105736523	0.93875859	0.760240139	0.618307022	0.514452233	0.391617782	0.282997334	0.212622807	0.183444103	0.120490366	0.074493343	0.075817263	0.060573856	0.045200882	0.039992175	0.03349927	0.03426546	0.028111579	0.022587366	0.026132778	0.019563156	0.023653603	0.01696609	0.018263747	0.010739105	0.016944099	0.012852935	0.009668466	0.009569134	0.009975155	0.011092086	0.008180013	0.009104205	0.004587572
Bannykus.hp	1.320295077	4.371498202	7.588913555	11.06443253	13.39346382	13.5524533	11.50519011	8.434827031	6.129167683	4.363620889	3.334644833	2.698429488	1.926906424	1.551901516	1.357159288	1.130406534	0.955019302	0.82668022	0.675289433	0.511224558	0.451314836	0.330409679	0.267136305	0.243561825	0.178610847	0.158346093	0.133760959	0.119125844	0.096200821	0.084543524	0.079228245	0.060809713	0.06074538	0.058389807	0.057343089	0.043353	0.053162895	0.050957412	0.046699422	0.039540301	0.037452307	0.030979494	0.031324689	0.032747995	0.024731871	0.028543853	0.029168527	0.027284798	0.023248847
Beipiaosaurus.hp	2.240483242	4.240212205	6.895505608	8.417455123	9.965147654	12.31101654	11.44881143	8.579112618	6.228556561	4.809503307	4.098895505	3.575810048	3.060079141	2.613224802	1.903763441	1.422949356	1.190001684	1.011120563	0.854838688	0.674367961	0.538836619	0.410910432	0.383295888	0.310031142	0.257859859	0.247099481	0.201038581	0.163093765	0.165370266	0.127700422	0.140291638	0.12913591	0.106818543	0.103613417	0.100898144	0.096463575	0.078607244	0.070019597	0.056762102	0.058132535	0.056100566	0.044958853	0.05011422	0.034091151	0.031393586	0.036840388	0.027328197	0.040175972	0.02342591
Eremotherium.hp	6.437969475	8.084542876	10.45689089	12.13309928	12.56774413	11.39107984	10.02688596	8.619254029	6.154637808	4.079912339	2.184817204	1.355210404	1.030906207	0.703004034	0.523572834	0.454464837	0.321298726	0.257234471	0.238966643	0.209223292	0.19069702	0.180625006	0.139032265	0.118166886	0.118815936	0.111398139	0.103216573	0.088560408	0.083040094	0.080084514	0.062443682	0.061457719	0.066412708	0.059411231	0.058502982	0.049757105	0.049563354	0.047353679	0.03901317	0.038753115	0.034824497	0.032151064	0.032484035	0.032198638	0.03446645	0.031250473	0.028522201	0.027600036	0.025711869
Erliansaurus.hp	2.551223104	8.604726455	11.54144715	11.9255545	12.49078175	12.10895738	11.20860075	8.164180118	5.541554536	4.001796812	2.787740015	2.109307096	1.577238431	1.236429915	0.924494864	0.657786424	0.489585036	0.367702765	0.337186355	0.252679212	0.213126823	0.152325673	0.10254614	0.080575441	0.06730211	0.049502842	0.046797073	0.037842968	0.033803769	0.030414332	0.035376761	0.02714551	0.02468097	0.016266296	0.014027978	0.016758203	0.01647612	0.015231344	0.011272184	0.007940553	0.010589072	0.009427114	0.008242646	0.005358456	0.008100632	0.00763596	0.005368739	0.004509985	0.004280429
Falcarius.hp	2.64512339	5.334947757	8.646056643	13.12255839	15.92294146	11.17251009	8.361344087	7.622891482	7.028143961	4.96420548	3.685856742	2.510897617	1.850086208	1.204809925	0.863492961	0.654560501	0.510093597	0.424592354	0.331065327	0.294903061	0.254922582	0.213713394	0.185417056	0.19666718	0.146922953	0.138604238	0.12503458	0.125319253	0.112022566	0.106106165	0.105036255	0.089672777	0.091436632	0.074739152	0.067164205	0.07157543	0.060250048	0.052326474	0.046021266	0.043435532	0.04215811	0.036364567	0.028831487	0.026633048	0.035752298	0.024789202	0.02024172	0.022793732	0.015327036
Guanlong.hp	8.579899712	12.24543515	13.92422429	14.97054426	14.47850907	11.78956165	8.195834336	4.778413127	3.148220228	2.00491444	1.359428716	0.881930648	0.593169798	0.425903447	0.335497266	0.276293648	0.208220315	0.171157722	0.142309452	0.128856361	0.093172483	0.096191395	0.087935291	0.082817011	0.086271695	0.07266038	0.066172882	0.051600158	0.061694552	0.046342332	0.044974725	0.036218888	0.034960324	0.034185845	0.030906406	0.030332966	0.023872908	0.025287617	0.024810082	0.022956857	0.025356864	0.019977255	0.015352382	0.012680035	0.011550766	0.016127625	0.012933284	0.012936965	0.012416887
Haplocheirus.hp	2.924681902	8.210326796	10.48744132	11.04089883	11.33788468	11.7155068	10.11053307	8.336062323	5.739968401	3.852880067	2.888224995	2.320704928	1.942855322	1.690232724	1.459378214	1.210415553	0.999395971	0.921525877	0.780544619	0.592418794	0.384835188	0.25043034	0.165494525	0.121164567	0.084926025	0.057986447	0.048557844	0.041494503	0.035625947	0.029885215	0.022872507	0.015907609	0.018888223	0.015234482	0.011727841	0.010355428	0.008290554	0.008988516	0.010371491	0.007200336	0.005546103	0.005250709	0.006075422	0.003389116	0.003099239	0.004457501	0.002689178	0.003190956	0.00160504
Linhenykus.hp	3.758353899	12.97631953	15.19427151	15.09199446	14.91062205	13.84523597	10.00045404	5.055437992	2.638553169	1.459214875	0.968853875	0.636733865	0.458580989	0.352037806	0.295315201	0.238880818	0.210946685	0.184564359	0.163067751	0.127771634	0.118133076	0.109119474	0.087371776	0.082637074	0.084013506	0.073947706	0.064332925	0.055956318	0.051768532	0.050496611	0.047578264	0.042062594	0.047101596	0.039829621	0.0395049	0.034179222	0.038717709	0.030204747	0.030878692	0.026393914	0.02104163	0.024791612	0.0235936	0.018124185	0.01682186	0.01121965	0.014941735	0.00999497	0.007330586
Manis.hp	1.548910405	12.50331198	21.87157791	19.97622341	15.10595549	9.976858629	6.05886563	3.809649861	2.586513864	1.649749325	0.858640064	0.573129213	0.512740516	0.422488671	0.340057632	0.265006785	0.218732255	0.176852574	0.162541282	0.140097832	0.116473843	0.094253474	0.102196167	0.086514482	0.079400384	0.057857006	0.049542044	0.039867217	0.043017307	0.036310479	0.03682375	0.039777593	0.02723484	0.023703004	0.023824389	0.020648442	0.023097465	0.019022365	0.019780403	0.017339786	0.018716421	0.013589808	0.01457207	0.012503412	0.009560283	0.01273189	0.012387565	0.013026707	0.009919614
Mononykus.hp	2.028055323	10.22387217	15.35719607	15.70524248	16.26013513	15.94642107	10.32633351	4.821448364	2.026105557	1.329325819	0.956558598	0.718981911	0.582724415	0.412673668	0.337506163	0.26732995	0.245846405	0.211690989	0.181039698	0.152551293	0.141475841	0.133130911	0.111534907	0.092959037	0.093632156	0.08591625	0.075704379	0.076239666	0.071919507	0.063006459	0.049131886	0.042908359	0.049379376	0.03904499	0.045899588	0.044026483	0.034801359	0.044111463	0.030873657	0.03222565	0.031169973	0.033760346	0.031302737	0.029263413	0.026115954	0.024268084	0.021141828	0.021103859	0.018306517
Nothronychus.hp	1.046707109	3.996852059	6.571655908	7.711179965	9.742736187	13.89321818	9.952935788	7.634273993	5.630439916	4.37232198	3.594482147	2.977679664	2.659794182	2.171450927	1.829227959	1.673834105	1.519833514	1.326080378	1.24185634	1.127253065	1.049399249	0.921185988	0.808194741	0.720869167	0.582213755	0.514851127	0.461810527	0.409320085	0.354404453	0.36587196	0.323500279	0.298616705	0.272050244	0.235734252	0.217153058	0.18971317	0.155144892	0.132024624	0.133171915	0.111261076	0.107377861	0.111836472	0.105763604	0.081278495	0.071678902	0.064814603	0.049470907	0.052463992	0.044807496
Puma.hp	12.46670436	28.16089245	30.85054665	13.23699908	6.545818763	2.949646555	1.645175167	0.994167753	0.655188304	0.466973711	0.343976766	0.271332058	0.192627625	0.161771525	0.126188896	0.106468345	0.08653715	0.071330731	0.066520597	0.053470319	0.059898661	0.038592859	0.038250559	0.038472669	0.03318479	0.030239996	0.026963703	0.020387716	0.021188467	0.017895992	0.021844258	0.017459375	0.012000015	0.013480603	0.011648266	0.010118485	0.012304864	0.009314129	0.00852	0.007495085	0.006677018	0.00677324	0.007051374	0.007175122	0.003921143	0.004126024	0.003810786	0.004519085	0.004930837
Shishugounykus.hp	5.50067116	12.77416793	16.68431015	19.77626065	17.43214955	8.76876007	5.473997879	3.6815255	2.622358038	1.968927625	1.519741686	1.118729349	0.823942995	0.55166815	0.365249565	0.222652371	0.144185083	0.12153521	0.078530697	0.055104873	0.048084066	0.039057518	0.03099329	0.024786022	0.018792772	0.014590618	0.011959981	0.014464718	0.012282027	0.010085424	0.008052475	0.010598484	0.003244745	0.005042839	0.005406812	0.003298888	0.00561012	0.002223265	0.003014484	0.002996854	0.003322971	0.002066158	0.001205984	0.003155951	0.00142023	0.001340998	0.00144933	0.000616245	0.000892936
Tamandua.hp	1.962419148	3.060758477	5.574637091	6.959964842	7.401060152	7.071193149	6.786039125	6.52812612	6.158091727	5.678902582	5.441273141	5.16071059	4.782947932	4.496840187	3.818139139	3.268585702	2.656537627	2.207770823	1.889428638	1.556009584	1.251015976	1.108669768	0.885909584	0.741697736	0.655908996	0.502856304	0.440787922	0.321958246	0.253348045	0.214283947	0.157299952	0.112330729	0.092516666	0.072707223	0.064354494	0.053833547	0.04283554	0.037830901	0.036925434	0.030885787	0.033976164	0.027613367	0.026339894	0.023616495	0.024493014	0.019851035	0.017231913	0.014165533	0.013608137
Therizinosaurus.hp	1.57331861	1.517233115	2.949866117	2.130772359	1.859452615	1.753109982	1.720931115	1.75447759	1.863420933	1.927682236	2.035387265	1.968040452	2.071630123	2.234216291	2.513427016	2.688395831	2.85183274	2.976575275	3.222998653	3.519005448	3.520257863	3.106712859	2.846343155	2.666080336	2.534356237	2.445497077	2.310419354	2.152229554	2.064777016	2.011622384	1.860102975	1.60509118	1.638013499	1.528125956	1.442687266	1.345653936	1.248340043	1.22448877	1.136318246	1.063162707	0.955981597	0.892740167	0.873700525	0.878436636	0.818914607	0.756104747	0.731185924	0.705712545	0.610964146
Tugulusaurus.hp	17.61032475	36.4760067	20.71191591	14.29065052	6.360271358	2.461409713	0.808446852	0.445323003	0.257531109	0.155570338	0.099405222	0.068352087	0.045167307	0.029260647	0.025813889	0.016537345	0.014892033	0.011465907	0.011089088	0.008387394	0.00547776	0.006233027	0.00499002	0.004968623	0.005845832	0.00481788	0.004018275	0.003695235	0.005591234	0.00367178	0.002610632	0.001572366	0.001418147	0.001513634	0.002786078	0.001292206	0.001877594	0.001096994	0.001880667	0.000800994	0.001831918	0.001192892	0.001683367	0.000793664	0.00083395	0.001095212	0.000762366	0.000169578	0.000390199
[truncated: 1 more columns]
