# Supplementary material for: Functional space analyses reveal the function and evolution of the most bizarre theropod manual unguals
Source: Commun Biol. 2023 Feb 16;6:181. doi: 10.1038/s42003-023-04552-4 (PMC9935540; doi:10.1038/s42003-023-04552-4)
Supplement: Supplementary file 5 — Supplementary Data 2 [file 42003_2023_4552_MOESM5_ESM.zip]

Archive with 3 entries (2 files):
- 3D shape analyses file/
- 3D shape analyses file/3D MSA meothod_R_markdown.html
- 3D shape analyses file/Claw data-noname.csv
