# Supplementary material for: Functional space analyses reveal the function and evolution of the most bizarre theropod manual unguals
Source: Commun Biol. 2023 Feb 16;6:181. doi: 10.1038/s42003-023-04552-4 (PMC9935540; doi:10.1038/s42003-023-04552-4)
Supplement: Supplementary file 5 — Supplementary Data 2 [file 42003_2023_4552_MOESM5_ESM.zip › 3D shape analyses file/Claw data-noname.csv]

	L/W	L/D	D/W
1	2.21686747	1.812807882	1.222891566
2	3.868932039	3.253061224	1.189320388
3	2.713551073	2.35257783	1.153437322
4	3.061403511	2.792	1.096491229
5	2.464308074	2.252215796	1.094170496
6	2.96713615	2.221441125	1.335680751
7	4.213235298	2.953608247	1.42647059
8	3.968750003	2.777335984	1.428977274
9	2.248803829	2.473684211	0.909090909
10	2.29100529	2.640243907	0.867724866
11	3.49411765	2.911764709	1.2
12	4.016744179	2.705513785	1.48465116
13	3.558510642	3.097222225	1.148936171
14	3.770370372	2.664921465	1.414814816
15	2.835616436	2.274725274	1.246575342
16	2.594202897	2.03409091	1.275362318
17	3.455696205	2.575471699	1.341772152
18	3.044444442	2.753768844	1.105555555
19	5.840517237	3.916184967	1.491379311
20	5.444063949	3.63768117	1.496575344
21	5.370370369	4.292763157	1.251028807
22	4.408510637	3.065088756	1.438297872
23	2.626086957	2.287878788	1.147826087
24	2.396825398	1.986842105	1.206349207
25	2.549295774	2.74242424	0.929577465
26	2.703703704	4.055555556	0.666666667
27	2.439882698	4	0.609970674
28	2.99047619	3.431693989	0.871428571
29	3.544578313	3.350797267	1.057831325
30	2.518987341	2.287356323	1.101265822
31	3.280487808	2.892473115	1.134146344
32	4.393401015	2.953924916	1.487309644
33	4.409594092	3.282967028	1.343173432
34	5.169642856	3.366279071	1.535714285
35	5.721649486	3.580645162	1.597938145
36	6.560975605	4.170542632	1.573170732
37	3.231958764	2.528225806	1.278350516
38	3.376681613	3.150627613	1.071748879
39	3.303489129	2.988683741	1.105332452
40	3.133064516	3.184426233	0.983870967
41	2.940677966	3.043859649	0.966101695
42	3.480176211	3.003802283	1.158590308
43	3.134020616	3.730061351	0.840206185
44	3.98823529	4.237499998	0.94117647
45	4.130000003	2.80952381	1.470000001
46	2.091743119	2.017699115	1.036697248
47	2.482758621	2.198473282	1.129310345
48	2.042372881	2.114035088	0.966101695
49	2.0703125	2.054263566	1.0078125
50	2.282051282	2.243697479	1.017094017
51	2.221238938	2.057377049	1.079646018
52	2.543307087	2.465648855	1.031496063
53	2.592760179	2.106617647	1.23076923
54	3.19266055	2.718749998	1.174311927
55	2.582278481	3.371900826	0.765822785
56	2.570815451	3.291208791	0.78111588
57	3.358585858	3.308457712	1.015151515
58	3.255725191	3.243346008	1.003816794
59	3.255707763	3.411483254	0.9543379
60	3.236947791	3.276422764	0.987951807
61	3.251968504	3.330645161	0.976377953
62	3.38317757	3.33640553	1.014018692
63	3.207920792	3	1.069306931
64	3.243386243	3.095959596	1.047619048
65	3.261538462	3.236641221	1.007692308
66	3.052884615	2.939814815	1.038461538
67	3.108597285	3.255924171	0.954751131
68	3.088785047	3.01826484	1.023364486
69	2.830357143	3.602272727	0.785714286
70	2.872262774	3.265560166	0.879562044
71	4.778402688	2.993657508	1.596175473
72	5.306930694	4.32258065	1.227722771
73	4.870588231	3.428571423	1.420588236
74	3.581818185	2.30409357	1.554545454
75	3.915119363	3.127118644	1.25198939
76	2.895833334	1.841059604	1.572916666
77	6.656645574	3.281591265	2.028481013
78	3.309917355	2.59223301	1.276859504
79	3.974424552	2.553820872	1.556265984
80	3.594594595	2.557692306	1.405405407
81	3.288135591	2.261658031	1.453860639
82	2.470588235	2.972067039	0.83126935
83	2.629139073	1.863849765	1.410596026
84	3.582901554	2.216346154	1.616580311
85	2.779874214	1.961538462	1.417190776
86	6.656645574	3.281591265	2.028481013
87	2.91774194	3.030150756	0.962903227
88	2.862068966	2.092436975	1.367816092
89	3.3125	2.092105263	1.583333333
90	3.307692308	2.283185841	1.448717949
91	3.689189189	2.1328125	1.72972973
92	6.656645574	3.281591265	2.028481013
93	2.746478873	1.911764706	1.436619718
94	2.994736839	1.77258567	1.689473682
95	3.076626504	2.024096384	1.52
96	3.000000002	2.791666667	1.074626866
97	2.607508532	3.373068433	0.773037543
98	1.836927224	2.576559546	0.712938005
99	6.656645574	3.281591265	2.028481013
100	2.668928086	3.021505374	0.88331072
101	3.2625	2.157024793	1.5125
102	3.015384615	2.130434783	1.415384615
103	2.263020833	1.680851064	1.346354167
104	3.599442379	2.373161765	1.516728625
105	3.035422344	1.865996651	1.626702997
106	2.913312693	1.785578747	1.631578948
107	3.00166113	2.04180791	1.470099668
108	3.120535714	1.991452991	1.566964286
109	2.502808989	1.640883978	1.525280899
110	6.656645574	3.281591265	2.028481013
111	3.193495935	2.211711712	1.443902439
112	1.827586208	2.500000002	0.731034483
113	3.64075067	2.272169548	1.602323503
114	2.904255319	2.124513619	1.367021277
115	3.978571406	2.448351664	1.62499998
116	2.86440678	1.857142857	1.542372881
117	3.327868852	2.280898876	1.459016393
118	3.985074627	2.472222222	1.611940299
119	3.117647059	1.93902439	1.607843137
120	2.692307692	1.842105263	1.461538462
121	3.162454874	2.720496894	1.162454874
122	4.062063292	2.42944936	1.672009863
123	2.222222221	1.728395059	1.285714287
124	6.656645574	3.281591265	2.028481013
125	3.495283019	2.123209169	1.646226415
126	3.786516854	2.612403101	1.449438202
127	3.707563025	2.145914397	1.727731092
128	3.691428569	2.349090908	1.571428571
129	3.630780548	2.187761624	1.659586907
130	6.656645574	3.281591265	2.028481013
131	3.600000002	2.15311005	1.672
132	2.169338677	4.39148073	0.493987976
133	2.044600939	3.375968992	0.605633803
134	2.337563452	3.618860511	0.645939086
135	2.173228346	3.655629139	0.594488189
136	2.307506053	3.708171206	0.622276029
137	2.581274382	4.737470167	0.544863459
138	2.397712834	3.858895706	0.621346887
139	2.563869992	1.635486982	1.567649282
140	3.027757487	2.076653307	1.457998539
141	6.656645574	3.281591265	2.028481013
142	3.555555556	2.885245902	1.232323232
143	3.5	3.733333333	0.9375
144	3.105978263	3.166204983	0.980978263
145	3.782383419	2.393442624	1.58031088
146	2.570395783	4.073802778	0.630957344
147	3.768339303	1.534592248	2.455596468
148	2.266514809	1.05626327	2.145785879
149	5.444444444	2.041666667	2.666666667
150	7.645038168	3.688766114	2.072519084
151	3.759620422	1.810185159	2.07692589
152	3.883435586	1.697050938	2.288343561
153	3.732142856	1.335463258	2.794642858
154	4.176470588	1.632183908	2.558823529
155	6.585557302	3.135276534	2.100470957
156	4.018348624	2.171900826	1.850152905
157	5.865612648	1.439379243	4.075098814
158	3.923728816	1.905349792	2.059322037
159	3.405063291	1.640243902	2.075949367
160	4.916030534	2.552179657	1.926208651
161	3.896924574	1.410447742	2.762898941
162	3.654205778	1.42700666	2.56074893
163	3.578947368	1.75862069	2.035087719
164	3.328702637	1.44959606	2.296296691
165	3.824599818	1.614812119	2.368448796
166	3.853691987	1.775280571	2.170750951
167	3.513832052	1.330840473	2.640310483
168	5.136363636	1.852459016	2.772727273
169	3.500015761	1.514621091	2.310819374
170	3.765216906	1.457914314	2.582605074
171	4.207920792	1.512455516	2.782178218
172	3.305637982	1.233665561	2.67952522
173	3.522388058	1.562913908	2.25373134
174	2.964843753	1.521042083	1.949218753
175	2.904761905	1.418604651	2.047619048
176	3.686277284	1.593220919	2.313726389
177	3.748792272	1.390681003	2.695652177
178	4.466835922	1.995262315	2.238721139
179	2.540540541	1.156923077	2.195945946
180	3.657926712	1.33654012	2.736862632
181	4.205479452	1.454976303	2.890410959
182	3.869198404	1.749999804	2.210970765
183	3.711711712	1.487364621	2.495495495
184	3.742268041	1.722419929	2.172680412
185	3.986072423	1.8	2.21448468
186	3.773987207	1.75074184	2.15565032
187	3.645390076	1.596273295	2.283687943
188	4.201550385	1.846678024	2.275193797
189	3.37930974	1.625593672	2.078815757
190	4.745614038	1.852739727	2.561403508
191	3.495722904	1.395902227	2.504274896
192	3.408163264	1.56807512	2.173469384
193	3.330578512	1.503731343	2.214876033
194	4.489473682	1.983720928	2.263157897
195	4.42244641	2.001712333	2.209331649
196	4.925619835	1.717579251	2.867768595
197	5.018867925	1.672955975	3
198	4.815602837	1.754521964	2.744680851
199	5.324074074	1.706231454	3.12037037
200	5.009803922	1.844765343	2.715686275
201	4.655737705	1.471502591	3.163934426
202	4.720338983	1.513586957	3.118644068
203	5.326732673	1.735483871	3.069306931
204	5.373626374	1.715789474	3.131868132
205	3.433566436	1.620462044	2.118881124
206	3.830187195	1.419580418	2.698112165
207	4.147058827	2.169230769	1.911764708
208	3.845236003	1.495371158	2.571425818
209	3.73254455	1.793296084	2.081387778
210	3.769233132	1.616017279	2.332421306
211	3.873129339	1.587153752	2.440298764
212	4.185185185	1.602836879	2.611111111
213	3.494861745	1.513393973	2.309287475
214	3.585089483	1.620193927	2.212753315
215	3.806722692	1.903361345	2.000000002
216	3.741573034	1.393305439	2.685393258
217	4.313131313	1.558394161	2.767676768
218	4.039215686	1.833827893	2.202614379
219	3.661870503	1.383152172	2.647482018
220	4.222222222	1.727272727	2.444444444
221	4.095238095	1.755102041	2.333333333
Aorun	5.876221498	2.680534918	2.19218241
Bannykus	5.85	2.34	2.5
Haplocheirous	4.414490312	2.531400966	1.743892165
Linhenykus	3.745945946	2.610169492	1.435135135
Mononykus	3.630541872	2.597356828	1.397783251
Shishugounykus	4.670226969	2.283289817	2.045393858
Tugulusaurus	3.714987715	2.12160898	1.751023751
Albertonykus borealis	3.330612245	2.170212766	1.534693878
Falcarius	7.08349623	2.486862745	2.848366378
Nothronykus	6.739172592	2.493691323	2.702488688
Therizinosaurus	12.60222032	3.212976268	3.922288642
Alxasaurus	5.39306145	1.818606098	2.965491788
Beipiaosaurus	4.956961481	2.352430556	2.107165913
Erliansaurus	4.775510204	1.916910474	2.491253644
Martharaptor	3.458646617	1.710037175	2.022556391
IVPP V 18957	11.64035088	2.197019868	5.298245614
Jianchangosaurus	8.428571429	2.269230769	3.714285714
Bissekty therizinosauroids	4.60683761	1.56686047	2.94017094
